# Supplementary material for: Enhancement of Electrocatalytic and Pseudocapacitive Properties as a Function of Structural Order in A2Fe2O5 (A = Sr, Ba)
Source: Molecules. 2023 Aug 8;28(16):5947. doi: 10.3390/molecules28165947 (PMC10459622; doi:10.3390/molecules28165947)
Supplement: Supplementary file 1 [file molecules-28-05947-s001.zip]

Archive with 1 entries (1 files):
- molecules-2522907-supplementary.pdf
